# Supplementary material for: Severity and Outcomes of SARS-CoV-2 Reinfection Compared with Primary Infection: A Systematic Review and Meta-Analysis
Source: Int J Environ Res Public Health. 2023 Feb 14;20(4):3335. doi: 10.3390/ijerph20043335 (PMC9961977; doi:10.3390/ijerph20043335)
Supplement: Supplementary file 1 [file ijerph-20-03335-s001.zip]

Archive with 3 entries (3 files):
- PRISMA_2020_checklist.pdf
- supplementary Table S1.xls
- supplementary Table S2.pdf
